# Supplementary material for: Prenatal Genetic Testing in the Era of Next Generation Sequencing: A One-Center Canadian Experience
Source: Genes (Basel). 2022 Nov 3;13(11):2019. doi: 10.3390/genes13112019 (PMC9690880; doi:10.3390/genes13112019)
Supplement: Supplementary file 1 [file genes-13-02019-s001.zip]

Archive with 1 entries (1 files):
- genes-1975769-supplementary.pdf
